# Supplementary material for: Efficacy, Safety, and Immunogenicity of Subunit Respiratory Syncytial Virus Vaccines: Systematic Review and Meta-Analysis of Randomized Controlled Trials
Source: Vaccines (Basel). 2024 Aug 2;12(8):879. doi: 10.3390/vaccines12080879 (PMC11360664; doi:10.3390/vaccines12080879)
Supplement: Supplementary file 1 [file vaccines-12-00879-s001.zip]

Archive with 1 entries (1 files):
- vaccines-3094600-supplementary.pdf
